# Supplementary material for: An integrative network approach for longitudinal stratification in Parkinson’s disease
Source: PLoS Comput Biol. 2025 Mar 28;21(3):e1012857. doi: 10.1371/journal.pcbi.1012857 (PMC11957384; doi:10.1371/journal.pcbi.1012857)
Supplement: S1 File — (CSV) [file pcbi.1012857.s010.csv]

Modality	Subgroup	Event	MOGDx Configuration	Participants	Accuracy_mean	Accuracy_std	F1_mean	F1_std
CSF	Genetic + Idiopathic	Year 0	32_32	1139	0.5312	0.003898718	0.689	0.006284903
CSF	Genetic + Idiopathic	Year 1	16_16	103	0.4958	0.066209516	0.5604	0.072338095
CSF	Genetic + Idiopathic	Year 2	64_64	136	0.6696	0.042974411	0.713	0.046324939
CSF	Genetic + Idiopathic	Year 3	16_64	77	0.5966	0.075161825	0.618	0.08413085
CSF_Clinical	Genetic + Idiopathic	Year 0	16_16	1225	0.507	0.020469489	0.5828	0.019867058
CSF_Clinical	Genetic + Idiopathic	Year 1	16_16	588	0.4538	0.073213387	0.5128	0.111448194
CSF_Clinical	Genetic + Idiopathic	Year 2	16_32	608	0.6496	0.044612778	0.6242	0.044465717
CSF_Clinical	Genetic + Idiopathic	Year 3	16_16	523	0.5334	0.0824609	0.6258	0.136927718
CSF_Clinical_DNAm	Genetic + Idiopathic	Year 0	64_64	1225	0.5242	0.026920253	0.624	0.038955102
CSF_Clinical_DNAm	Genetic + Idiopathic	Year 1	16_16	588	0.5238	0.026527344	0.5314	0.028138941
CSF_Clinical_DNAm	Genetic + Idiopathic	Year 2	16_16	608	0.6482	0.026845856	0.6214	0.041776788
CSF_Clinical_DNAm	Genetic + Idiopathic	Year 3	16_16	523	0.5584	0.037085037	0.6298	0.066982834
CSF_Clinical_DNAm_SNP	Genetic + Idiopathic	Year 0	16_32	1290	0.5644	0.019475626	0.6382	0.026864475
CSF_Clinical_DNAm_SNP	Genetic + Idiopathic	Year 1	16_32	851	0.6298	0.032514612	0.6626	0.028509647
CSF_Clinical_DNAm_SNP	Genetic + Idiopathic	Year 2	16_16	843	0.6938	0.021217917	0.7054	0.023265855
CSF_Clinical_DNAm_SNP	Genetic + Idiopathic	Year 3	16_16	766	0.6188	0.034615026	0.6862	0.039739149
CSF_Clinical_DNAm_SNP_mRNA	Genetic + Idiopathic	Year 0	16_16	1674	0.5848	0.035414686	0.6312	0.034679965
CSF_Clinical_DNAm_SNP_mRNA	Genetic + Idiopathic	Year 1	32_32	928	0.637	0.039661064	0.6788	0.027480902
CSF_Clinical_DNAm_SNP_mRNA	Genetic + Idiopathic	Year 2	32_32	968	0.6582	0.03105962	0.6964	0.047783888
CSF_Clinical_DNAm_SNP_mRNA	Genetic + Idiopathic	Year 3	64_64	786	0.6272	0.059284905	0.6476	0.069604598
CSF_Clinical_DNAm_SNP_mRNA_miRNA	Genetic + Idiopathic	Year 0	16_16	1693	0.5834	0.02875413	0.632	0.024341323
CSF_Clinical_DNAm_SNP_mRNA_miRNA	Genetic + Idiopathic	Year 1	16_64	933	0.6442	0.041853315	0.6714	0.029703535
CSF_Clinical_DNAm_SNP_mRNA_miRNA	Genetic + Idiopathic	Year 2	16_16	970	0.6732	0.029439769	0.7062	0.008197561
CSF_Clinical_DNAm_SNP_mRNA_miRNA	Genetic + Idiopathic	Year 3	64_64	786	0.6412	0.021487205	0.668	0.033279123
CSF_Clinical_DNAm_SNP_miRNA	Genetic + Idiopathic	Year 0	32_32	1603	0.5604	0.025928749	0.6278	0.026281172
CSF_Clinical_DNAm_SNP_miRNA	Genetic + Idiopathic	Year 1	16_32	923	0.6098	0.034404942	0.6616	0.046822003
CSF_Clinical_DNAm_SNP_miRNA	Genetic + Idiopathic	Year 2	16_16	955	0.6692	0.026395075	0.6944	0.031476976
CSF_Clinical_DNAm_SNP_miRNA	Genetic + Idiopathic	Year 3	16_64	785	0.6434	0.018609138	0.6626	0.023649524
CSF_Clinical_DNAm_mRNA	Genetic + Idiopathic	Year 0	16_16	1661	0.5538	0.008757854	0.5928	0.01044988
CSF_Clinical_DNAm_mRNA	Genetic + Idiopathic	Year 1	16_16	889	0.6106	0.028201064	0.6434	0.011148991
CSF_Clinical_DNAm_mRNA	Genetic + Idiopathic	Year 2	32_32	898	0.6326	0.031381523	0.6416	0.034377318
CSF_Clinical_DNAm_mRNA	Genetic + Idiopathic	Year 3	16_64	717	0.6316	0.029661423	0.6542	0.038719504
CSF_Clinical_DNAm_mRNA_miRNA	Genetic + Idiopathic	Year 0	16_16	1685	0.5762	0.030540138	0.6234	0.016410363
CSF_Clinical_DNAm_mRNA_miRNA	Genetic + Idiopathic	Year 1	16_32	911	0.6278	0.037224992	0.6626	0.014774979
CSF_Clinical_DNAm_mRNA_miRNA	Genetic + Idiopathic	Year 2	16_32	916	0.6354	0.023670657	0.6376	0.040153456
CSF_Clinical_DNAm_mRNA_miRNA	Genetic + Idiopathic	Year 3	16_16	736	0.637	0.022638463	0.7042	0.036833409
CSF_Clinical_DNAm_miRNA	Genetic + Idiopathic	Year 0	32_32	1588	0.5522	0.026032672	0.5956	0.036459567
CSF_Clinical_DNAm_miRNA	Genetic + Idiopathic	Year 1	16_64	876	0.5796	0.039182904	0.638	0.045563143
CSF_Clinical_DNAm_miRNA	Genetic + Idiopathic	Year 2	16_16	882	0.6384	0.040759048	0.6968	0.043654324
CSF_Clinical_DNAm_miRNA	Genetic + Idiopathic	Year 3	32_32	721	0.6282	0.009654015	0.666	0.02
CSF_Clinical_SNP	Genetic + Idiopathic	Year 0	64_64	1290	0.5326	0.027116416	0.6032	0.036058286
CSF_Clinical_SNP	Genetic + Idiopathic	Year 1	32_32	851	0.5534	0.019768662	0.5968	0.041913005
CSF_Clinical_SNP	Genetic + Idiopathic	Year 2	16_32	843	0.6704	0.031365586	0.6488	0.0314436
CSF_Clinical_SNP	Genetic + Idiopathic	Year 3	16_16	766	0.5836	0.01275931	0.6774	0.020598544
CSF_Clinical_SNP_mRNA	Genetic + Idiopathic	Year 0	16_32	1674	0.574	0.011045361	0.6156	0.013315405
CSF_Clinical_SNP_mRNA	Genetic + Idiopathic	Year 1	32_32	928	0.5746	0.02579341	0.6226	0.046111821
CSF_Clinical_SNP_mRNA	Genetic + Idiopathic	Year 2	16_32	968	0.6506	0.017700282	0.6934	0.027116416
CSF_Clinical_SNP_mRNA	Genetic + Idiopathic	Year 3	32_32	786	0.6042	0.008408329	0.6292	0.033146644
CSF_Clinical_SNP_mRNA_miRNA	Genetic + Idiopathic	Year 0	16_64	1693	0.5682	0.029473717	0.6066	0.024805241
CSF_Clinical_SNP_mRNA_miRNA	Genetic + Idiopathic	Year 1	16_64	933	0.6038	0.021913466	0.6232	0.047441543
CSF_Clinical_SNP_mRNA_miRNA	Genetic + Idiopathic	Year 2	32_32	970	0.6474	0.037226335	0.6502	0.053969436
CSF_Clinical_SNP_mRNA_miRNA	Genetic + Idiopathic	Year 3	16_32	786	0.6106	0.031037075	0.6764	0.027309339
CSF_Clinical_SNP_miRNA	Genetic + Idiopathic	Year 0	16_64	1603	0.559	0.029841247	0.606	0.012980755
CSF_Clinical_SNP_miRNA	Genetic + Idiopathic	Year 1	16_16	923	0.549	0.003464102	0.6218	0.029380265
CSF_Clinical_SNP_miRNA	Genetic + Idiopathic	Year 2	32_32	955	0.6774	0.026773121	0.6968	0.022993477
CSF_Clinical_SNP_miRNA	Genetic + Idiopathic	Year 3	32_32	785	0.6088	0.033988233	0.6498	0.039845953
CSF_Clinical_mRNA	Genetic + Idiopathic	Year 0	32_32	1661	0.5544	0.018311199	0.5804	0.02270022
CSF_Clinical_mRNA	Genetic + Idiopathic	Year 1	16_32	889	0.5692	0.036423893	0.6282	0.027617024
CSF_Clinical_mRNA	Genetic + Idiopathic	Year 2	16_64	898	0.6244	0.028085583	0.6556	0.076031572
CSF_Clinical_mRNA	Genetic + Idiopathic	Year 3	16_32	717	0.5674	0.019359752	0.6802	0.051625575
CSF_Clinical_mRNA_miRNA	Genetic + Idiopathic	Year 0	16_32	1685	0.5536	0.031524594	0.5788	0.028551707
CSF_Clinical_mRNA_miRNA	Genetic + Idiopathic	Year 1	16_64	911	0.584	0.018452642	0.6118	0.041523487
CSF_Clinical_mRNA_miRNA	Genetic + Idiopathic	Year 2	16_16	916	0.6322	0.034142349	0.6916	0.025274493
CSF_Clinical_mRNA_miRNA	Genetic + Idiopathic	Year 3	16_64	736	0.6044	0.027382476	0.6862	0.028402465
CSF_Clinical_miRNA	Genetic + Idiopathic	Year 0	64_64	1588	0.537	0.012103718	0.5686	0.037467319
CSF_Clinical_miRNA	Genetic + Idiopathic	Year 1	16_16	876	0.5468	0.022862633	0.6434	0.028448199
CSF_Clinical_miRNA	Genetic + Idiopathic	Year 2	16_32	882	0.6268	0.014889594	0.6414	0.06121111
CSF_Clinical_miRNA	Genetic + Idiopathic	Year 3	32_32	721	0.5838	0.030849635	0.6644	0.042435834
CSF_DNAm	Genetic + Idiopathic	Year 0	64_64	1225	0.5622	0.010733126	0.624	0.022147235
CSF_DNAm	Genetic + Idiopathic	Year 1	16_32	588	0.5848	0.030449959	0.561	0.056872665
CSF_DNAm	Genetic + Idiopathic	Year 2	16_16	608	0.6166	0.054911747	0.5824	0.058994067
CSF_DNAm	Genetic + Idiopathic	Year 3	16_64	523	0.629	0.042912702	0.5768	0.041517466
CSF_DNAm_SNP	Genetic + Idiopathic	Year 0	16_16	1290	0.5868	0.026090228	0.6336	0.039815826
CSF_DNAm_SNP	Genetic + Idiopathic	Year 1	16_32	851	0.6264	0.055975888	0.6264	0.040022494
CSF_DNAm_SNP	Genetic + Idiopathic	Year 2	16_16	843	0.6574	0.013813037	0.6302	0.019841875
CSF_DNAm_SNP	Genetic + Idiopathic	Year 3	16_32	766	0.6646	0.024551986	0.6728	0.007661593
CSF_DNAm_SNP_mRNA	Genetic + Idiopathic	Year 0	16_64	1674	0.5944	0.012641202	0.6366	0.021220273
CSF_DNAm_SNP_mRNA	Genetic + Idiopathic	Year 1	16_64	928	0.6336	0.02550098	0.6462	0.040369543
CSF_DNAm_SNP_mRNA	Genetic + Idiopathic	Year 2	16_16	968	0.624	0.033815677	0.6374	0.027969626
CSF_DNAm_SNP_mRNA	Genetic + Idiopathic	Year 3	16_32	786	0.659	0.017916473	0.6686	0.039984997
CSF_DNAm_SNP_mRNA_miRNA	Genetic + Idiopathic	Year 0	16_16	1693	0.593	0.015604487	0.6302	0.028682747
CSF_DNAm_SNP_mRNA_miRNA	Genetic + Idiopathic	Year 1	32_32	933	0.6312	0.031003226	0.6348	0.038382288
CSF_DNAm_SNP_mRNA_miRNA	Genetic + Idiopathic	Year 2	16_16	970	0.6382	0.022163032	0.6404	0.027281862
CSF_DNAm_SNP_mRNA_miRNA	Genetic + Idiopathic	Year 3	32_32	786	0.6554	0.019243181	0.6694	0.042793691
CSF_DNAm_SNP_miRNA	Genetic + Idiopathic	Year 0	32_64	1603	0.5784	0.014449913	0.6352	0.021947665
CSF_DNAm_SNP_miRNA	Genetic + Idiopathic	Year 1	16_64	923	0.6294	0.010761041	0.6576	0.035493661
CSF_DNAm_SNP_miRNA	Genetic + Idiopathic	Year 2	16_64	955	0.6416	0.038513634	0.6432	0.040794607
CSF_DNAm_SNP_miRNA	Genetic + Idiopathic	Year 3	16_32	785	0.6626	0.01962906	0.655	0.025119713
CSF_DNAm_mRNA	Genetic + Idiopathic	Year 0	16_16	1661	0.5712	0.015833509	0.6118	0.017123084
CSF_DNAm_mRNA	Genetic + Idiopathic	Year 1	16_16	889	0.6322	0.009576012	0.6314	0.024915858
CSF_DNAm_mRNA	Genetic + Idiopathic	Year 2	16_16	898	0.6092	0.057229363	0.646	0.053408801
CSF_DNAm_mRNA	Genetic + Idiopathic	Year 3	32_32	717	0.668	0.014317821	0.6516	0.024754798
CSF_DNAm_mRNA_miRNA	Genetic + Idiopathic	Year 0	64_64	1685	0.5854	0.013501852	0.6134	0.016592167
CSF_DNAm_mRNA_miRNA	Genetic + Idiopathic	Year 1	32_64	911	0.6156	0.018146625	0.6204	0.028553459
CSF_DNAm_mRNA_miRNA	Genetic + Idiopathic	Year 2	16_64	916	0.6024	0.03632217	0.6122	0.075529464
CSF_DNAm_mRNA_miRNA	Genetic + Idiopathic	Year 3	32_32	736	0.6644	0.035809217	0.6682	0.037184674
CSF_DNAm_miRNA	Genetic + Idiopathic	Year 0	32_32	1588	0.5606	0.015915401	0.6116	0.017357995
CSF_DNAm_miRNA	Genetic + Idiopathic	Year 1	16_16	876	0.612	0.030430248	0.6674	0.030664312
CSF_DNAm_miRNA	Genetic + Idiopathic	Year 2	16_16	882	0.5998	0.028349603	0.6118	0.050692208
CSF_DNAm_miRNA	Genetic + Idiopathic	Year 3	16_32	721	0.6614	0.057234605	0.6716	0.080413307
CSF_SNP	Genetic + Idiopathic	Year 0	32_32	1253	0.5684	0.034853981	0.6156	0.023776038
CSF_SNP	Genetic + Idiopathic	Year 1	16_16	684	0.63	0.019786359	0.6626	0.0458672
CSF_SNP	Genetic + Idiopathic	Year 2	16_16	678	0.646	0.062561969	0.6278	0.080818933
CSF_SNP	Genetic + Idiopathic	Year 3	16_16	646	0.6332	0.032919599	0.6828	0.073822083
CSF_SNP_mRNA	Genetic + Idiopathic	Year 0	16_32	1661	0.5934	0.029863021	0.6244	0.02051341
CSF_SNP_mRNA	Genetic + Idiopathic	Year 1	32_64	849	0.6148	0.026185874	0.6146	0.036204972
CSF_SNP_mRNA	Genetic + Idiopathic	Year 2	16_16	875	0.5966	0.006542171	0.6422	0.021844908
CSF_SNP_mRNA	Genetic + Idiopathic	Year 3	32_64	695	0.642	0.056493362	0.6344	0.086100523
CSF_SNP_mRNA_miRNA	Genetic + Idiopathic	Year 0	16_64	1687	0.5828	0.009121403	0.6098	0.013274035
CSF_SNP_mRNA_miRNA	Genetic + Idiopathic	Year 1	32_64	856	0.6074	0.020622803	0.61	0.013820275
CSF_SNP_mRNA_miRNA	Genetic + Idiopathic	Year 2	32_32	878	0.607	0.02745906	0.6132	0.040295161
CSF_SNP_mRNA_miRNA	Genetic + Idiopathic	Year 3	16_64	696	0.648	0.017392527	0.6714	0.061776209
CSF_SNP_miRNA	Genetic + Idiopathic	Year 0	16_64	1596	0.5632	0.022509998	0.5946	0.03223042
CSF_SNP_miRNA	Genetic + Idiopathic	Year 1	32_32	835	0.5894	0.057955155	0.6178	0.056671863
CSF_SNP_miRNA	Genetic + Idiopathic	Year 2	32_64	853	0.6118	0.047641369	0.6272	0.083598445
CSF_SNP_miRNA	Genetic + Idiopathic	Year 3	16_16	692	0.6446	0.054141481	0.6506	0.057829923
CSF_mRNA	Genetic + Idiopathic	Year 0	16_32	1639	0.57	0.024748737	0.6056	0.020194059
CSF_mRNA	Genetic + Idiopathic	Year 1	16_16	772	0.6088	0.032965133	0.6248	0.058366943
CSF_mRNA	Genetic + Idiopathic	Year 2	16_16	749	0.5726	0.059399495	0.6244	0.117857117
CSF_mRNA	Genetic + Idiopathic	Year 3	16_16	509	0.6348	0.066896936	0.6572	0.08342182
CSF_mRNA_miRNA	Genetic + Idiopathic	Year 0	16_32	1677	0.5682	0.037412565	0.6024	0.039652238
CSF_mRNA_miRNA	Genetic + Idiopathic	Year 1	16_64	808	0.6016	0.045522522	0.5904	0.034932793
CSF_mRNA_miRNA	Genetic + Idiopathic	Year 2	16_32	788	0.5838	0.020067386	0.609	0.039249204
CSF_mRNA_miRNA	Genetic + Idiopathic	Year 3	32_64	551	0.6624	0.037494	0.6838	0.032805487
CSF_miRNA	Genetic + Idiopathic	Year 0	16_16	1577	0.5486	0.027437201	0.577	0.029154759
CSF_miRNA	Genetic + Idiopathic	Year 1	32_32	726	0.5758	0.019084025	0.619	0.031960914
CSF_miRNA	Genetic + Idiopathic	Year 2	16_16	719	0.5796	0.018662797	0.6694	0.070322827
CSF_miRNA	Genetic + Idiopathic	Year 3	16_32	506	0.6562	0.027752477	0.6688	0.033387123
Clinical	Genetic + Idiopathic	Year 0	32_64	578	0.5412	0.011606033	0.6908	0.021833461
Clinical	Genetic + Idiopathic	Year 1	16_16	548	0.5182	0.009782638	0.6682	0.023445682
Clinical	Genetic + Idiopathic	Year 2	32_32	542	0.6752	0.061738967	0.6944	0.062998413
Clinical	Genetic + Idiopathic	Year 3	64_64	493	0.5682	0.009444575	0.7208	0.005215362
Clinical_DNAm	Genetic + Idiopathic	Year 0	16_32	578	0.5898	0.003834058	0.6538	0.026630809
Clinical_DNAm	Genetic + Idiopathic	Year 1	16_16	548	0.5598	0.063037291	0.6016	0.077037653
Clinical_DNAm	Genetic + Idiopathic	Year 2	32_32	542	0.6938	0.037211557	0.7174	0.034136491
Clinical_DNAm	Genetic + Idiopathic	Year 3	64_64	493	0.5678	0.040916989	0.6066	0.049712172
Clinical_DNAm_SNP	Genetic + Idiopathic	Year 0	32_32	942	0.6508	0.018780309	0.697	0.029866369
Clinical_DNAm_SNP	Genetic + Idiopathic	Year 1	16_16	845	0.6094	0.02238973	0.6604	0.029686697
Clinical_DNAm_SNP	Genetic + Idiopathic	Year 2	16_32	835	0.677	0.014071247	0.7288	0.019690099
Clinical_DNAm_SNP	Genetic + Idiopathic	Year 3	16_32	760	0.6116	0.028307243	0.657	0.034583233
Clinical_DNAm_SNP_mRNA	Genetic + Idiopathic	Year 0	16_32	1488	0.6116	0.038952535	0.6502	0.025321927
Clinical_DNAm_SNP_mRNA	Genetic + Idiopathic	Year 1	16_64	927	0.6224	0.039909899	0.6526	0.033133065
Clinical_DNAm_SNP_mRNA	Genetic + Idiopathic	Year 2	16_64	967	0.6474	0.040630038	0.6932	0.039391623
Clinical_DNAm_SNP_mRNA	Genetic + Idiopathic	Year 3	64_64	783	0.6308	0.023931151	0.6762	0.019253571
Clinical_DNAm_SNP_mRNA_miRNA	Genetic + Idiopathic	Year 0	16_16	1515	0.606	0.02687936	0.6528	0.021936271
Clinical_DNAm_SNP_mRNA_miRNA	Genetic + Idiopathic	Year 1	16_16	932	0.6362	0.01602186	0.6702	0.036731458
Clinical_DNAm_SNP_mRNA_miRNA	Genetic + Idiopathic	Year 2	16_16	970	0.6534	0.029610809	0.6874	0.019475626
Clinical_DNAm_SNP_mRNA_miRNA	Genetic + Idiopathic	Year 3	16_16	783	0.617	0.022891046	0.654	0.018788294
Clinical_DNAm_SNP_miRNA	Genetic + Idiopathic	Year 0	16_32	1401	0.5804	0.013202273	0.6458	0.015927963
Clinical_DNAm_SNP_miRNA	Genetic + Idiopathic	Year 1	16_64	921	0.6124	0.034187717	0.6652	0.022443262
Clinical_DNAm_SNP_miRNA	Genetic + Idiopathic	Year 2	16_16	955	0.6628	0.032414503	0.719	0.029385371
Clinical_DNAm_SNP_miRNA	Genetic + Idiopathic	Year 3	16_16	781	0.63	0.025387005	0.6736	0.018501351
Clinical_DNAm_mRNA	Genetic + Idiopathic	Year 0	16_16	1441	0.5926	0.042822891	0.635	0.043514365
Clinical_DNAm_mRNA	Genetic + Idiopathic	Year 1	16_32	886	0.6094	0.025145576	0.6438	0.027662249
Clinical_DNAm_mRNA	Genetic + Idiopathic	Year 2	32_32	888	0.633	0.042994186	0.7	0.042385139
Clinical_DNAm_mRNA	Genetic + Idiopathic	Year 3	16_16	710	0.6186	0.020647034	0.6842	0.027417148
Clinical_DNAm_mRNA_miRNA	Genetic + Idiopathic	Year 0	16_16	1493	0.6	0.019570386	0.6428	0.029388773
Clinical_DNAm_mRNA_miRNA	Genetic + Idiopathic	Year 1	16_64	909	0.6314	0.019320973	0.6726	0.024151605
Clinical_DNAm_mRNA_miRNA	Genetic + Idiopathic	Year 2	32_32	911	0.6498	0.024024987	0.7238	0.020825465
Clinical_DNAm_mRNA_miRNA	Genetic + Idiopathic	Year 3	16_64	732	0.6326	0.019295077	0.69	0.017478558
Clinical_DNAm_miRNA	Genetic + Idiopathic	Year 0	32_32	1348	0.5866	0.015241391	0.6488	0.043286256
Clinical_DNAm_miRNA	Genetic + Idiopathic	Year 1	16_64	873	0.5682	0.029072324	0.6184	0.025774018
Clinical_DNAm_miRNA	Genetic + Idiopathic	Year 2	64_64	872	0.65	0.03132092	0.6922	0.031371962
Clinical_DNAm_miRNA	Genetic + Idiopathic	Year 3	32_32	713	0.6196	0.042512351	0.6766	0.055170644
Clinical_SNP	Genetic + Idiopathic	Year 0	16_32	942	0.5826	0.025025986	0.629	0.030454885
Clinical_SNP	Genetic + Idiopathic	Year 1	32_32	845	0.5526	0.025647612	0.594	0.023441416
Clinical_SNP	Genetic + Idiopathic	Year 2	64_64	835	0.6662	0.017181385	0.6996	0.032807011
Clinical_SNP	Genetic + Idiopathic	Year 3	32_32	760	0.5736	0.023006521	0.6414	0.038331449
Clinical_SNP_mRNA	Genetic + Idiopathic	Year 0	32_64	1488	0.5854	0.015915401	0.611	0.018641352
Clinical_SNP_mRNA	Genetic + Idiopathic	Year 1	16_32	927	0.5752	0.015927963	0.6214	0.032462286
Clinical_SNP_mRNA	Genetic + Idiopathic	Year 2	16_32	967	0.6504	0.016592167	0.7	0.030781488
Clinical_SNP_mRNA	Genetic + Idiopathic	Year 3	16_16	783	0.5848	0.030507376	0.6706	0.033783132
Clinical_SNP_mRNA_miRNA	Genetic + Idiopathic	Year 0	16_64	1515	0.5982	0.01907092	0.625	0.029060282
Clinical_SNP_mRNA_miRNA	Genetic + Idiopathic	Year 1	32_64	932	0.5838	0.037399198	0.5968	0.050400397
Clinical_SNP_mRNA_miRNA	Genetic + Idiopathic	Year 2	16_16	970	0.6588	0.016724234	0.6996	0.022052211
Clinical_SNP_mRNA_miRNA	Genetic + Idiopathic	Year 3	16_16	783	0.6018	0.02021633	0.6798	0.039946214
Clinical_SNP_miRNA	Genetic + Idiopathic	Year 0	16_16	1401	0.5654	0.028395422	0.6046	0.032346561
Clinical_SNP_miRNA	Genetic + Idiopathic	Year 1	32_64	921	0.5832	0.036656514	0.6214	0.047162485
Clinical_SNP_miRNA	Genetic + Idiopathic	Year 2	32_32	955	0.6586	0.025938389	0.7194	0.031816662
Clinical_SNP_miRNA	Genetic + Idiopathic	Year 3	64_64	781	0.5966	0.033575289	0.66	0.028451713
Clinical_mRNA	Genetic + Idiopathic	Year 0	16_64	1441	0.5792	0.004494441	0.6108	0.006870226
Clinical_mRNA	Genetic + Idiopathic	Year 1	32_32	886	0.5712	0.004024922	0.6092	0.023317375
Clinical_mRNA	Genetic + Idiopathic	Year 2	16_64	888	0.6372	0.037419246	0.6892	0.035358167
Clinical_mRNA	Genetic + Idiopathic	Year 3	16_16	710	0.592	0.007	0.717	0.008602325
Clinical_mRNA_miRNA	Genetic + Idiopathic	Year 0	16_64	1493	0.584	0.026248809	0.604	0.020285463
Clinical_mRNA_miRNA	Genetic + Idiopathic	Year 1	16_64	909	0.572	0.032101402	0.5944	0.032423757
Clinical_mRNA_miRNA	Genetic + Idiopathic	Year 2	16_64	911	0.6454	0.025598828	0.6932	0.015880806
Clinical_mRNA_miRNA	Genetic + Idiopathic	Year 3	16_32	732	0.5916	0.027969626	0.6714	0.03321596
Clinical_miRNA	Genetic + Idiopathic	Year 0	16_64	1348	0.5652	0.009364828	0.6168	0.017035258
Clinical_miRNA	Genetic + Idiopathic	Year 1	32_64	873	0.5636	0.017924843	0.6278	0.023605084
Clinical_miRNA	Genetic + Idiopathic	Year 2	64_64	872	0.6502	0.028101601	0.6884	0.034377318
Clinical_miRNA	Genetic + Idiopathic	Year 3	32_32	713	0.603	0.011247222	0.7174	0.028875595
DNAm	Genetic + Idiopathic	Year 0	16_16	578	0.6886	0.034282649	0.7102	0.041269844
DNAm	Genetic + Idiopathic	Year 1	16_16	548	0.6242	0.02365798	0.667	0.017102631
DNAm	Genetic + Idiopathic	Year 2	16_64	542	0.6586	0.023212066	0.693	0.022113344
DNAm	Genetic + Idiopathic	Year 3	32_32	493	0.7118	0.039512023	0.6988	0.038042082
DNAm_SNP	Genetic + Idiopathic	Year 0	16_64	942	0.673	0.016492423	0.7134	0.022810085
DNAm_SNP	Genetic + Idiopathic	Year 1	16_16	845	0.6164	0.041070671	0.6536	0.036787226
DNAm_SNP	Genetic + Idiopathic	Year 2	16_32	835	0.6386	0.028333725	0.6902	0.040145984
DNAm_SNP	Genetic + Idiopathic	Year 3	16_16	760	0.646	0.020310096	0.6818	0.021311968
DNAm_SNP_mRNA	Genetic + Idiopathic	Year 0	16_16	1488	0.6264	0.030883653	0.6446	0.036691961
DNAm_SNP_mRNA	Genetic + Idiopathic	Year 1	16_64	927	0.6312	0.013311649	0.647	0.021552262
DNAm_SNP_mRNA	Genetic + Idiopathic	Year 2	16_64	967	0.61	0.007141428	0.6524	0.018022209
DNAm_SNP_mRNA	Genetic + Idiopathic	Year 3	16_32	783	0.6436	0.023158152	0.6718	0.035294475
DNAm_SNP_mRNA_miRNA	Genetic + Idiopathic	Year 0	16_64	1515	0.6302	0.018753666	0.6654	0.016964669
DNAm_SNP_mRNA_miRNA	Genetic + Idiopathic	Year 1	16_64	932	0.633	0.020457273	0.644	0.031921779
DNAm_SNP_mRNA_miRNA	Genetic + Idiopathic	Year 2	16_16	970	0.6208	0.027644168	0.6682	0.039820849
DNAm_SNP_mRNA_miRNA	Genetic + Idiopathic	Year 3	16_16	783	0.6476	0.017529974	0.6552	0.048022911
DNAm_SNP_miRNA	Genetic + Idiopathic	Year 0	32_32	1401	0.5966	0.013088163	0.6446	0.016577093
DNAm_SNP_miRNA	Genetic + Idiopathic	Year 1	16_16	921	0.6338	0.014463748	0.6642	0.024417207
DNAm_SNP_miRNA	Genetic + Idiopathic	Year 2	32_64	955	0.6366	0.025234896	0.6814	0.023244354
DNAm_SNP_miRNA	Genetic + Idiopathic	Year 3	16_16	781	0.657	0.026944387	0.675	0.046043458
DNAm_mRNA	Genetic + Idiopathic	Year 0	16_64	1441	0.61	0.024939928	0.639	0.019157244
DNAm_mRNA	Genetic + Idiopathic	Year 1	16_64	886	0.6198	0.034557199	0.6386	0.031101447
DNAm_mRNA	Genetic + Idiopathic	Year 2	16_32	888	0.6116	0.023880955	0.6724	0.019398454
DNAm_mRNA	Genetic + Idiopathic	Year 3	32_32	710	0.6662	0.033789051	0.701	0.011224972
DNAm_mRNA_miRNA	Genetic + Idiopathic	Year 0	16_64	1493	0.614	0.032779567	0.6266	0.04071609
DNAm_mRNA_miRNA	Genetic + Idiopathic	Year 1	32_32	909	0.6334	0.028901557	0.6366	0.035004285
DNAm_mRNA_miRNA	Genetic + Idiopathic	Year 2	16_32	911	0.6136	0.01888915	0.6752	0.020992856
DNAm_mRNA_miRNA	Genetic + Idiopathic	Year 3	32_64	732	0.6596	0.02274423	0.6798	0.024833445
DNAm_miRNA	Genetic + Idiopathic	Year 0	16_64	1348	0.587	0.029690066	0.6268	0.051504369
DNAm_miRNA	Genetic + Idiopathic	Year 1	32_64	873	0.6082	0.036478761	0.6524	0.040954853
DNAm_miRNA	Genetic + Idiopathic	Year 2	32_32	872	0.624	0.01174734	0.6764	0.019705329
DNAm_miRNA	Genetic + Idiopathic	Year 3	16_16	713	0.652	0.032303251	0.7156	0.037527323
MDS-UPDRS	Genetic + Idiopathic	Year 0	16_64	2115	0.6714	0.017924843	0.677	0.018761663
MDS-UPDRS	Genetic + Idiopathic	Year 1	16_32	1364	0.8254	0.021267346	0.8486	0.022941229
MDS-UPDRS	Genetic + Idiopathic	Year 2	32_64	1132	0.8172	0.027562656	0.8146	0.045213936
MDS-UPDRS	Genetic + Idiopathic	Year 3	32_64	1074	0.7822	0.025547994	0.7876	0.035997222
SNP	Genetic + Idiopathic	Year 0	16_64	762	0.647	0.030991934	0.6892	0.044415088
SNP	Genetic + Idiopathic	Year 1	16_32	668	0.6126	0.041337634	0.6492	0.060462385
SNP	Genetic + Idiopathic	Year 2	16_32	661	0.64	0.015795569	0.6514	0.026406439
SNP	Genetic + Idiopathic	Year 3	16_64	636	0.6368	0.04430237	0.6574	0.043552267
SNP_mRNA	Genetic + Idiopathic	Year 0	32_32	1438	0.608	0.01914419	0.6292	0.014855975
SNP_mRNA	Genetic + Idiopathic	Year 1	32_64	846	0.6064	0.026273561	0.6178	0.014584238
SNP_mRNA	Genetic + Idiopathic	Year 2	16_32	873	0.5946	0.043339359	0.6336	0.037513997
SNP_mRNA	Genetic + Idiopathic	Year 3	64_64	692	0.6214	0.017357995	0.6376	0.045495055
SNP_mRNA_miRNA	Genetic + Idiopathic	Year 0	16_16	1483	0.6124	0.026425367	0.624	0.012144958
SNP_mRNA_miRNA	Genetic + Idiopathic	Year 1	16_64	854	0.6206	0.047458403	0.6296	0.034129166
SNP_mRNA_miRNA	Genetic + Idiopathic	Year 2	16_64	877	0.612	0.040124805	0.6472	0.028507894
SNP_mRNA_miRNA	Genetic + Idiopathic	Year 3	16_64	693	0.6424	0.040178352	0.6774	0.055558978
SNP_miRNA	Genetic + Idiopathic	Year 0	16_32	1358	0.5694	0.031690693	0.6138	0.055665968
SNP_miRNA	Genetic + Idiopathic	Year 1	32_32	832	0.5892	0.055598561	0.6266	0.050416267
SNP_miRNA	Genetic + Idiopathic	Year 2	16_16	851	0.6192	0.019715476	0.6676	0.023985412
SNP_miRNA	Genetic + Idiopathic	Year 3	16_16	688	0.6352	0.017922053	0.675	0.015297059
mRNA	Genetic + Idiopathic	Year 0	16_64	1348	0.6088	0.028934409	0.6354	0.039544911
mRNA	Genetic + Idiopathic	Year 1	32_64	764	0.6204	0.035260459	0.6308	0.039952472
mRNA	Genetic + Idiopathic	Year 2	32_32	732	0.5848	0.030719701	0.6722	0.039537324
mRNA	Genetic + Idiopathic	Year 3	32_64	494	0.6558	0.01636154	0.738	0.030323258
mRNA_miRNA	Genetic + Idiopathic	Year 0	32_32	1452	0.597	0.011895377	0.6008	0.014669697
mRNA_miRNA	Genetic + Idiopathic	Year 1	16_16	804	0.612	0.016537835	0.636	0.024647515
mRNA_miRNA	Genetic + Idiopathic	Year 2	16_32	781	0.5814	0.02241205	0.6582	0.049220931
mRNA_miRNA	Genetic + Idiopathic	Year 3	16_16	540	0.6646	0.01898157	0.723	0.013133926
miRNA	Genetic + Idiopathic	Year 0	64_64	1271	0.58	0.014832397	0.6212	0.026546186
miRNA	Genetic + Idiopathic	Year 1	16_32	715	0.5842	0.031538865	0.6664	0.033716465
miRNA	Genetic + Idiopathic	Year 2	16_32	701	0.6176	0.015436969	0.7294	0.016195678
miRNA	Genetic + Idiopathic	Year 3	16_64	487	0.6694	0.043844042	0.7092	0.044285438
CSF	Genetic	Year 0	32_64	739	0.4846	0.027355073	0.5222	0.038192931
CSF_Clinical	Genetic	Year 0	16_64	764	0.492	0.028801042	0.569	0.020940392
CSF_Clinical	Genetic	Year 1	16_32	327	0.3734	0.128260672	0.5052	0.080496584
CSF_Clinical	Genetic	Year 2	64_64	335	0.752	0.017102631	0.7308	0.032252132
CSF_Clinical	Genetic	Year 3	32_64	265	0.4094	0.09269466	0.5206	0.069356326
CSF_Clinical_DNAm	Genetic	Year 0	32_64	764	0.5406	0.030533588	0.63	0.052891398
CSF_Clinical_DNAm	Genetic	Year 1	64_64	327	0.59	0.057476082	0.5838	0.051707833
CSF_Clinical_DNAm	Genetic	Year 2	64_64	335	0.812	0.017102631	0.78	0.012980755
CSF_Clinical_DNAm	Genetic	Year 3	16_32	265	0.5796	0.034370045	0.5772	0.062391506
CSF_Clinical_DNAm_SNP	Genetic	Year 0	64_64	815	0.6946	0.010406729	0.7154	0.034832456
CSF_Clinical_DNAm_SNP	Genetic	Year 1	64_64	445	0.8134	0.036004166	0.7946	0.036616936
CSF_Clinical_DNAm_SNP	Genetic	Year 2	64_64	437	0.7962	0.017369514	0.7712	0.027517267
CSF_Clinical_DNAm_SNP	Genetic	Year 3	16_64	367	0.7574	0.022367387	0.7332	0.027096125
CSF_Clinical_DNAm_SNP_mRNA	Genetic	Year 0	64_64	1198	0.6354	0.024643458	0.6724	0.031029019
CSF_Clinical_DNAm_SNP_mRNA	Genetic	Year 1	32_32	512	0.7792	0.02368966	0.7386	0.020923671
CSF_Clinical_DNAm_SNP_mRNA	Genetic	Year 2	32_64	547	0.7588	0.027224989	0.7238	0.027086897
CSF_Clinical_DNAm_SNP_mRNA	Genetic	Year 3	16_16	377	0.7456	0.063303238	0.7194	0.052429
CSF_Clinical_DNAm_SNP_mRNA_miRNA	Genetic	Year 0	32_64	1212	0.6434	0.043073194	0.663	0.029874738
CSF_Clinical_DNAm_SNP_mRNA_miRNA	Genetic	Year 1	16_16	512	0.7774	0.026472627	0.7448	0.033603571
CSF_Clinical_DNAm_SNP_mRNA_miRNA	Genetic	Year 2	32_32	550	0.76	0.027221315	0.7254	0.026311594
CSF_Clinical_DNAm_SNP_mRNA_miRNA	Genetic	Year 3	16_32	377	0.7612	0.028899827	0.7406	0.032346561
CSF_Clinical_DNAm_SNP_miRNA	Genetic	Year 0	64_64	1132	0.628	0.019836834	0.6676	0.043849743
CSF_Clinical_DNAm_SNP_miRNA	Genetic	Year 1	16_64	501	0.7704	0.025115732	0.738	0.019065676
CSF_Clinical_DNAm_SNP_miRNA	Genetic	Year 2	32_64	536	0.737	0.044547727	0.7048	0.045636608
CSF_Clinical_DNAm_SNP_miRNA	Genetic	Year 3	64_64	377	0.772	0.030602287	0.7468	0.029727092
CSF_Clinical_DNAm_mRNA	Genetic	Year 0	32_32	1190	0.5772	0.0398585	0.647	0.022327114
CSF_Clinical_DNAm_mRNA	Genetic	Year 1	32_32	487	0.7372	0.017922053	0.697	0.0202608
CSF_Clinical_DNAm_mRNA	Genetic	Year 2	64_64	492	0.7722	0.04924632	0.7284	0.052548073
CSF_Clinical_DNAm_mRNA	Genetic	Year 3	32_64	328	0.7406	0.053181764	0.7174	0.060953261
CSF_Clinical_DNAm_mRNA_miRNA	Genetic	Year 0	16_16	1207	0.59	0.027721833	0.6464	0.033797929
CSF_Clinical_DNAm_mRNA_miRNA	Genetic	Year 1	16_16	494	0.749	0.032962099	0.7056	0.036963496
CSF_Clinical_DNAm_mRNA_miRNA	Genetic	Year 2	32_32	499	0.7636	0.048629209	0.7302	0.050524252
CSF_Clinical_DNAm_mRNA_miRNA	Genetic	Year 3	16_32	332	0.7464	0.03204372	0.738	0.049689033
CSF_Clinical_DNAm_miRNA	Genetic	Year 0	64_64	1121	0.5716	0.016622274	0.6288	0.048354938
CSF_Clinical_DNAm_miRNA	Genetic	Year 1	32_32	472	0.7266	0.048531433	0.6892	0.045168573
CSF_Clinical_DNAm_miRNA	Genetic	Year 2	32_32	480	0.7376	0.037293431	0.6958	0.040671858
CSF_Clinical_DNAm_miRNA	Genetic	Year 3	32_32	327	0.7678	0.035513378	0.7552	0.045279134
CSF_Clinical_SNP	Genetic	Year 0	32_64	815	0.6872	0.035758915	0.6966	0.063673385
CSF_Clinical_SNP	Genetic	Year 1	32_64	445	0.764	0.011	0.7678	0.027985711
CSF_Clinical_SNP	Genetic	Year 2	32_64	437	0.7164	0.030631683	0.7634	0.054482107
CSF_Clinical_SNP	Genetic	Year 3	32_32	367	0.7248	0.048365277	0.709	0.032519225
CSF_Clinical_SNP_mRNA	Genetic	Year 0	32_32	1198	0.642	0.018303005	0.669	0.026645825
CSF_Clinical_SNP_mRNA	Genetic	Year 1	16_32	512	0.7304	0.042211373	0.694	0.036762753
CSF_Clinical_SNP_mRNA	Genetic	Year 2	16_16	547	0.6838	0.046596137	0.676	0.040360872
CSF_Clinical_SNP_mRNA	Genetic	Year 3	64_64	377	0.6552	0.031236197	0.6534	0.033901327
CSF_Clinical_SNP_mRNA_miRNA	Genetic	Year 0	16_64	1212	0.6442	0.013423859	0.6584	0.021466253
CSF_Clinical_SNP_mRNA_miRNA	Genetic	Year 1	32_32	512	0.7406	0.036773632	0.7266	0.032493076
CSF_Clinical_SNP_mRNA_miRNA	Genetic	Year 2	16_32	550	0.711	0.030479501	0.676	0.021047565
CSF_Clinical_SNP_mRNA_miRNA	Genetic	Year 3	64_64	377	0.6576	0.059655679	0.6762	0.038906298
CSF_Clinical_SNP_miRNA	Genetic	Year 0	64_64	1132	0.605	0.011022704	0.6772	0.021323696
CSF_Clinical_SNP_miRNA	Genetic	Year 1	16_64	501	0.7226	0.02930529	0.6992	0.032151205
CSF_Clinical_SNP_miRNA	Genetic	Year 2	16_16	536	0.6702	0.04042524	0.6508	0.045151966
CSF_Clinical_SNP_miRNA	Genetic	Year 3	32_64	377	0.671	0.05922415	0.6934	0.065109907
CSF_Clinical_mRNA	Genetic	Year 0	16_64	1190	0.5614	0.026613906	0.6126	0.020255863
CSF_Clinical_mRNA	Genetic	Year 1	32_64	487	0.694	0.032626676	0.6594	0.043764141
CSF_Clinical_mRNA	Genetic	Year 2	32_64	492	0.6994	0.026330591	0.6684	0.030220854
CSF_Clinical_mRNA	Genetic	Year 3	32_32	328	0.5932	0.056777636	0.6004	0.043049971
CSF_Clinical_mRNA_miRNA	Genetic	Year 0	32_64	1207	0.585	0.017705931	0.6224	0.026949954
CSF_Clinical_mRNA_miRNA	Genetic	Year 1	16_32	494	0.6986	0.02688494	0.677	0.046567156
CSF_Clinical_mRNA_miRNA	Genetic	Year 2	64_64	499	0.7234	0.023190515	0.707	0.02799107
CSF_Clinical_mRNA_miRNA	Genetic	Year 3	16_16	332	0.5484	0.040887651	0.6104	0.044825216
CSF_Clinical_miRNA	Genetic	Year 0	32_32	1121	0.5272	0.020179197	0.5954	0.041542749
CSF_Clinical_miRNA	Genetic	Year 1	32_64	472	0.6356	0.048252461	0.6342	0.036092936
CSF_Clinical_miRNA	Genetic	Year 2	64_64	480	0.677	0.048093659	0.6754	0.039740408
CSF_Clinical_miRNA	Genetic	Year 3	16_32	327	0.5262	0.049352811	0.6598	0.020141996
CSF_DNAm	Genetic	Year 0	16_64	764	0.576	0.034044089	0.6346	0.052007692
CSF_DNAm	Genetic	Year 1	32_32	327	0.8166	0.069590229	0.7888	0.073360071
CSF_DNAm	Genetic	Year 2	32_32	335	0.8358	0.050499505	0.809	0.054235597
CSF_DNAm	Genetic	Year 3	32_64	265	0.7428	0.061054893	0.7166	0.068156438
CSF_DNAm_SNP	Genetic	Year 0	64_64	815	0.7126	0.041434285	0.7164	0.047825725
CSF_DNAm_SNP	Genetic	Year 1	16_64	445	0.854	0.013472194	0.825	0.019
CSF_DNAm_SNP	Genetic	Year 2	16_64	437	0.8674	0.032485381	0.8362	0.038382288
CSF_DNAm_SNP	Genetic	Year 3	32_64	367	0.82	0.050675438	0.789	0.05724072
CSF_DNAm_SNP_mRNA	Genetic	Year 0	32_64	1198	0.6746	0.032784143	0.6814	0.037427263
CSF_DNAm_SNP_mRNA	Genetic	Year 1	64_64	512	0.8144	0.019654516	0.78	0.022416512
CSF_DNAm_SNP_mRNA	Genetic	Year 2	32_32	547	0.7916	0.04898265	0.7598	0.052361245
CSF_DNAm_SNP_mRNA	Genetic	Year 3	16_32	377	0.7956	0.022199099	0.7578	0.024180571
CSF_DNAm_SNP_mRNA_miRNA	Genetic	Year 0	16_32	1212	0.655	0.027175356	0.6706	0.024795161
CSF_DNAm_SNP_mRNA_miRNA	Genetic	Year 1	16_32	512	0.801	0.031788363	0.7644	0.035004285
CSF_DNAm_SNP_mRNA_miRNA	Genetic	Year 2	16_64	550	0.7744	0.027088743	0.741	0.022427661
CSF_DNAm_SNP_mRNA_miRNA	Genetic	Year 3	16_32	377	0.7932	0.046735426	0.764	0.045160824
CSF_DNAm_SNP_miRNA	Genetic	Year 0	32_64	1132	0.6272	0.039908646	0.6516	0.053172361
CSF_DNAm_SNP_miRNA	Genetic	Year 1	32_64	501	0.8082	0.052879107	0.7842	0.041877201
CSF_DNAm_SNP_miRNA	Genetic	Year 2	32_64	536	0.7818	0.031083758	0.7406	0.034932793
CSF_DNAm_SNP_miRNA	Genetic	Year 3	16_32	377	0.8116	0.037111993	0.7812	0.034426734
CSF_DNAm_mRNA	Genetic	Year 0	32_32	1190	0.5814	0.021314314	0.643	0.028319605
CSF_DNAm_mRNA	Genetic	Year 1	16_32	487	0.7804	0.025986535	0.7346	0.025491175
CSF_DNAm_mRNA	Genetic	Year 2	32_32	492	0.7724	0.036128936	0.732	0.036489725
CSF_DNAm_mRNA	Genetic	Year 3	32_64	328	0.8078	0.020632499	0.7786	0.024965977
CSF_DNAm_mRNA_miRNA	Genetic	Year 0	32_64	1207	0.6058	0.022785961	0.6328	0.031728536
CSF_DNAm_mRNA_miRNA	Genetic	Year 1	64_64	494	0.7772	0.048069741	0.7486	0.045236048
CSF_DNAm_mRNA_miRNA	Genetic	Year 2	16_32	499	0.7878	0.058173877	0.7522	0.062631462
CSF_DNAm_mRNA_miRNA	Genetic	Year 3	16_64	332	0.8072	0.024056184	0.7834	0.026082561
CSF_DNAm_miRNA	Genetic	Year 0	16_32	1121	0.5566	0.025948025	0.6438	0.023456342
CSF_DNAm_miRNA	Genetic	Year 1	16_32	472	0.7732	0.050928381	0.7322	0.055115334
CSF_DNAm_miRNA	Genetic	Year 2	16_64	480	0.7562	0.026138095	0.713	0.031960914
CSF_DNAm_miRNA	Genetic	Year 3	32_32	327	0.8318	0.044291083	0.8098	0.045713237
CSF_SNP	Genetic	Year 0	64_64	799	0.6946	0.020032474	0.7014	0.028745434
CSF_SNP	Genetic	Year 1	64_64	306	0.7874	0.015565989	0.7814	0.009787747
CSF_SNP	Genetic	Year 2	16_16	304	0.7796	0.025461736	0.787	0.044362146
CSF_SNP	Genetic	Year 3	16_32	280	0.7894	0.034260765	0.788	0.048347699
CSF_SNP_mRNA	Genetic	Year 0	32_64	1192	0.652	0.033889526	0.6758	0.023360223
CSF_SNP_mRNA	Genetic	Year 1	16_16	435	0.7518	0.026432934	0.7164	0.02955165
CSF_SNP_mRNA	Genetic	Year 2	16_64	455	0.7096	0.036149689	0.6972	0.042399292
CSF_SNP_mRNA	Genetic	Year 3	16_64	301	0.741	0.041133928	0.7538	0.050007
CSF_SNP_mRNA_miRNA	Genetic	Year 0	32_32	1207	0.6504	0.038030251	0.6538	0.036086008
CSF_SNP_mRNA_miRNA	Genetic	Year 1	16_32	436	0.7202	0.032957548	0.6872	0.0310918
CSF_SNP_mRNA_miRNA	Genetic	Year 2	16_16	458	0.7096	0.031548376	0.7168	0.029760712
CSF_SNP_mRNA_miRNA	Genetic	Year 3	16_32	301	0.7638	0.028437651	0.7842	0.042810046
CSF_SNP_miRNA	Genetic	Year 0	16_64	1127	0.6182	0.042780837	0.6232	0.058967788
CSF_SNP_miRNA	Genetic	Year 1	32_32	417	0.7124	0.046709742	0.692	0.047932244
CSF_SNP_miRNA	Genetic	Year 2	64_64	439	0.6948	0.029944949	0.6984	0.025422431
CSF_SNP_miRNA	Genetic	Year 3	64_64	299	0.7592	0.038074926	0.7444	0.039195663
CSF_mRNA	Genetic	Year 0	64_64	1182	0.5684	0.048690862	0.608	0.050447993
CSF_mRNA	Genetic	Year 1	64_64	386	0.7044	0.04141618	0.668	0.03630427
CSF_mRNA	Genetic	Year 2	16_16	364	0.6454	0.026140008	0.6332	0.028595454
CSF_mRNA	Genetic	Year 3	32_64	172	0.857	0	0.923	0
CSF_mRNA_miRNA	Genetic	Year 0	32_32	1201	0.6086	0.011949895	0.616	0.030041638
CSF_mRNA_miRNA	Genetic	Year 1	16_32	398	0.719	0.049350785	0.6828	0.04759937
CSF_mRNA_miRNA	Genetic	Year 2	16_64	376	0.7368	0.061532105	0.7168	0.046148673
CSF_mRNA_miRNA	Genetic	Year 3	16_64	181	0.8896	0.019844395	0.9206	0.019705329
CSF_miRNA	Genetic	Year 0	32_32	1115	0.5254	0.026698315	0.6082	0.038616059
CSF_miRNA	Genetic	Year 1	16_16	349	0.6904	0.053547175	0.6654	0.045916228
CSF_miRNA	Genetic	Year 2	16_32	337	0.647	0.064159956	0.6712	0.071667287
CSF_miRNA	Genetic	Year 3	32_32	166	0.8992	0.04290338	0.9194	0.039822104
Clinical	Genetic	Year 0	3	305	0.4534	0.038109054	0.5804	0.059365815
Clinical	Genetic	Year 1	16_64	301	0.4552	0.034931361	0.5356	0.052031721
Clinical	Genetic	Year 2	16_32	291	0.708	0.018801596	0.7394	0.069916379
Clinical	Genetic	Year 3	64_64	243	0.3824	0.030972569	0.4232	0.043871403
Clinical_DNAm	Genetic	Year 0	16_16	305	0.564	0.056621551	0.5608	0.06754406
Clinical_DNAm	Genetic	Year 1	64_64	301	0.5516	0.063117351	0.5296	0.051140004
Clinical_DNAm	Genetic	Year 2	32_64	291	0.7586	0.04582903	0.7242	0.053881351
Clinical_DNAm	Genetic	Year 3	16_64	243	0.4902	0.056856838	0.4844	0.055157049
Clinical_DNAm_SNP	Genetic	Year 0	64_64	489	0.767	0.040012498	0.7418	0.042575815
Clinical_DNAm_SNP	Genetic	Year 1	16_64	443	0.8124	0.057413413	0.7838	0.061908804
Clinical_DNAm_SNP	Genetic	Year 2	32_64	432	0.8102	0.019511535	0.7774	0.025559734
Clinical_DNAm_SNP	Genetic	Year 3	64_64	365	0.7644	0.034077852	0.7426	0.031149639
Clinical_DNAm_SNP_mRNA	Genetic	Year 0	64_64	1019	0.6646	0.024275502	0.6552	0.026185874
Clinical_DNAm_SNP_mRNA	Genetic	Year 1	16_16	511	0.779	0.017902514	0.7418	0.013663821
Clinical_DNAm_SNP_mRNA	Genetic	Year 2	32_32	547	0.7624	0.064053103	0.7248	0.070595326
Clinical_DNAm_SNP_mRNA	Genetic	Year 3	64_64	376	0.7368	0.032197826	0.7168	0.027976776
Clinical_DNAm_SNP_mRNA_miRNA	Genetic	Year 0	32_32	1037	0.6634	0.030615356	0.6604	0.016149303
Clinical_DNAm_SNP_mRNA_miRNA	Genetic	Year 1	32_32	511	0.7632	0.043791552	0.7396	0.045025548
Clinical_DNAm_SNP_mRNA_miRNA	Genetic	Year 2	16_32	550	0.7472	0.029869717	0.7098	0.025567558
Clinical_DNAm_SNP_mRNA_miRNA	Genetic	Year 3	32_32	376	0.7608	0.029209587	0.7298	0.026761913
Clinical_DNAm_SNP_miRNA	Genetic	Year 0	32_64	937	0.6394	0.029812749	0.6234	0.02864088
Clinical_DNAm_SNP_miRNA	Genetic	Year 1	16_64	500	0.766	0.016733201	0.7328	0.00432435
Clinical_DNAm_SNP_miRNA	Genetic	Year 2	16_64	536	0.737	0.036373067	0.7012	0.034802299
Clinical_DNAm_SNP_miRNA	Genetic	Year 3	32_64	376	0.7686	0.040475919	0.7394	0.036855122
Clinical_DNAm_mRNA	Genetic	Year 0	16_16	1000	0.567	0.034928498	0.6204	0.045976081
Clinical_DNAm_mRNA	Genetic	Year 1	64_64	484	0.7498	0.051997115	0.7074	0.051582943
Clinical_DNAm_mRNA	Genetic	Year 2	32_64	489	0.7464	0.047757722	0.6976	0.055770064
Clinical_DNAm_mRNA	Genetic	Year 3	16_64	323	0.7184	0.049282857	0.6828	0.045789737
Clinical_DNAm_mRNA_miRNA	Genetic	Year 0	32_64	1027	0.6134	0.046425209	0.601	0.0464758
Clinical_DNAm_mRNA_miRNA	Genetic	Year 1	32_64	492	0.7314	0.019138965	0.6978	0.014237275
Clinical_DNAm_mRNA_miRNA	Genetic	Year 2	16_16	497	0.7582	0.036642871	0.7202	0.044245904
Clinical_DNAm_mRNA_miRNA	Genetic	Year 3	32_64	330	0.7628	0.040898655	0.7428	0.043280481
Clinical_DNAm_miRNA	Genetic	Year 0	32_64	915	0.5528	0.039366229	0.5648	0.077163463
Clinical_DNAm_miRNA	Genetic	Year 1	16_32	469	0.708	0.052687759	0.6644	0.054656198
Clinical_DNAm_miRNA	Genetic	Year 2	32_64	473	0.7166	0.041572828	0.6788	0.038970502
Clinical_DNAm_miRNA	Genetic	Year 3	16_16	322	0.727	0.036069378	0.7416	0.035203693
Clinical_SNP	Genetic	Year 0	16_16	489	0.7586	0.036356567	0.7202	0.038199476
Clinical_SNP	Genetic	Year 1	32_32	443	0.7788	0.039732858	0.7532	0.028700174
Clinical_SNP	Genetic	Year 2	32_64	432	0.7316	0.036486984	0.7496	0.02552058
Clinical_SNP	Genetic	Year 3	16_32	365	0.7478	0.034622247	0.7318	0.02712379
Clinical_SNP_mRNA	Genetic	Year 0	16_32	1019	0.6594	0.031516662	0.6442	0.016300307
Clinical_SNP_mRNA	Genetic	Year 1	32_32	511	0.7398	0.05543194	0.7154	0.054261404
Clinical_SNP_mRNA	Genetic	Year 2	64_64	547	0.7094	0.038965369	0.6884	0.039639627
Clinical_SNP_mRNA	Genetic	Year 3	16_16	376	0.6704	0.055904383	0.6756	0.038357529
Clinical_SNP_mRNA_miRNA	Genetic	Year 0	32_32	1037	0.6674	0.037206182	0.6328	0.030482782
Clinical_SNP_mRNA_miRNA	Genetic	Year 1	16_32	511	0.728	0.053721504	0.7082	0.060796381
Clinical_SNP_mRNA_miRNA	Genetic	Year 2	16_16	550	0.7088	0.043112643	0.6956	0.024388522
Clinical_SNP_mRNA_miRNA	Genetic	Year 3	16_32	376	0.6728	0.044206334	0.6712	0.032767362
Clinical_SNP_miRNA	Genetic	Year 0	64_64	937	0.6296	0.023136551	0.6464	0.033967632
Clinical_SNP_miRNA	Genetic	Year 1	32_32	500	0.714	0.030495901	0.699	0.01419507
Clinical_SNP_miRNA	Genetic	Year 2	64_64	536	0.6626	0.053007547	0.6466	0.040673087
Clinical_SNP_miRNA	Genetic	Year 3	32_32	376	0.7018	0.051548036	0.7062	0.055872176
Clinical_mRNA	Genetic	Year 0	16_32	1000	0.563	0.021965883	0.5456	0.02241205
Clinical_mRNA	Genetic	Year 1	32_32	484	0.6838	0.048633322	0.652	0.051181051
Clinical_mRNA	Genetic	Year 2	16_16	489	0.6832	0.056344476	0.6492	0.055269341
Clinical_mRNA	Genetic	Year 3	32_64	323	0.5946	0.053068823	0.6108	0.059579359
Clinical_mRNA_miRNA	Genetic	Year 0	32_64	1027	0.59	0.013546217	0.5774	0.043420041
Clinical_mRNA_miRNA	Genetic	Year 1	16_64	492	0.6788	0.06401328	0.6514	0.054857087
Clinical_mRNA_miRNA	Genetic	Year 2	32_32	497	0.7222	0.051871958	0.6932	0.060139006
Clinical_mRNA_miRNA	Genetic	Year 3	16_16	330	0.6244	0.05702894	0.6516	0.065332228
Clinical_miRNA	Genetic	Year 0	32_32	915	0.5212	0.042127188	0.5686	0.021102133
Clinical_miRNA	Genetic	Year 1	16_32	469	0.6482	0.042405188	0.626	0.039420807
Clinical_miRNA	Genetic	Year 2	32_32	473	0.6872	0.01754138	0.6474	0.020403431
Clinical_miRNA	Genetic	Year 3	32_32	322	0.587	0.067657224	0.6294	0.048721658
DNAm	Genetic	Year 0	16_64	305	0.7116	0.045725267	0.6804	0.051120446
DNAm	Genetic	Year 1	64_64	301	0.7906	0.032959066	0.7498	0.035590729
DNAm	Genetic	Year 2	32_64	291	0.8318	0.022521101	0.7978	0.033921969
DNAm	Genetic	Year 3	16_16	243	0.7404	0.069114398	0.6994	0.068079365
DNAm_SNP	Genetic	Year 0	64_64	489	0.7894	0.036486984	0.7528	0.039713977
DNAm_SNP	Genetic	Year 1	64_64	443	0.867	0.01811077	0.835	0.020334699
DNAm_SNP	Genetic	Year 2	16_64	432	0.8656	0.03145314	0.8372	0.032151205
DNAm_SNP	Genetic	Year 3	64_64	365	0.841	0.034263683	0.8108	0.038133974
DNAm_SNP_mRNA	Genetic	Year 0	64_64	1019	0.6868	0.043066228	0.6564	0.047568897
DNAm_SNP_mRNA	Genetic	Year 1	64_64	511	0.8142	0.040456149	0.7824	0.043901025
DNAm_SNP_mRNA	Genetic	Year 2	32_32	547	0.7826	0.02847455	0.7422	0.032576065
DNAm_SNP_mRNA	Genetic	Year 3	16_16	376	0.7954	0.04000375	0.7674	0.03760718
DNAm_SNP_mRNA_miRNA	Genetic	Year 0	64_64	1037	0.679	0.025377155	0.6412	0.022083931
DNAm_SNP_mRNA_miRNA	Genetic	Year 1	16_16	511	0.8026	0.025559734	0.7664	0.026225941
DNAm_SNP_mRNA_miRNA	Genetic	Year 2	16_16	550	0.7676	0.056024994	0.7348	0.059444933
DNAm_SNP_mRNA_miRNA	Genetic	Year 3	32_32	376	0.8008	0.036444478	0.7718	0.034412207
DNAm_SNP_miRNA	Genetic	Year 0	16_32	937	0.6456	0.046468269	0.6146	0.050302087
DNAm_SNP_miRNA	Genetic	Year 1	32_32	500	0.82	0.043011626	0.7962	0.03089822
DNAm_SNP_miRNA	Genetic	Year 2	16_64	536	0.7648	0.044907683	0.7276	0.043775564
DNAm_SNP_miRNA	Genetic	Year 3	16_32	376	0.8298	0.020897368	0.8	0.020037465
DNAm_mRNA	Genetic	Year 0	16_16	1000	0.609	0.018841444	0.6038	0.028305477
DNAm_mRNA	Genetic	Year 1	16_64	484	0.7728	0.034142349	0.7276	0.037633761
DNAm_mRNA	Genetic	Year 2	16_64	489	0.7462	0.032752099	0.6936	0.03578128
DNAm_mRNA	Genetic	Year 3	16_32	323	0.8052	0.037218275	0.7784	0.0325776
DNAm_mRNA_miRNA	Genetic	Year 0	16_32	1027	0.6416	0.048159111	0.6268	0.039124161
DNAm_mRNA_miRNA	Genetic	Year 1	16_32	492	0.7562	0.026233566	0.7134	0.023901883
DNAm_mRNA_miRNA	Genetic	Year 2	16_32	497	0.7806	0.03014631	0.741	0.02687936
DNAm_mRNA_miRNA	Genetic	Year 3	16_32	330	0.8	0.062872888	0.7704	0.062532392
DNAm_miRNA	Genetic	Year 0	32_64	915	0.5934	0.036239481	0.5604	0.037125463
DNAm_miRNA	Genetic	Year 1	32_32	469	0.7548	0.029115288	0.7058	0.031760038
DNAm_miRNA	Genetic	Year 2	32_32	473	0.7356	0.038128729	0.6868	0.042014283
DNAm_miRNA	Genetic	Year 3	32_64	322	0.823	0.017175564	0.7916	0.014943226
MDS-UPDRS	Genetic	Year 0	64_64	972	0.6706	0.020156885	0.6544	0.020947554
MDS-UPDRS	Genetic	Year 1	64_64	825	0.7466	0.027116416	0.7542	0.030589214
MDS-UPDRS	Genetic	Year 2	32_64	709	0.7676	0.000894427	0.826	0.008124038
MDS-UPDRS	Genetic	Year 3	64_64	662	0.7114	0.034558646	0.7212	0.050335872
SNP	Genetic	Year 0	32_64	349	0.7852	0.017598295	0.7898	0.027941009
SNP	Genetic	Year 1	16_64	304	0.8056	0.029432975	0.8144	0.041361818
SNP	Genetic	Year 2	32_64	297	0.7912	0.050869441	0.7704	0.054463749
SNP	Genetic	Year 3	16_16	278	0.7952	0.017527122	0.8264	0.022831995
SNP_mRNA	Genetic	Year 0	32_64	983	0.6662	0.031475387	0.6358	0.029769112
SNP_mRNA	Genetic	Year 1	32_64	434	0.7418	0.044030671	0.7024	0.044054512
SNP_mRNA	Genetic	Year 2	16_64	454	0.7112	0.026855167	0.6764	0.02270022
SNP_mRNA	Genetic	Year 3	32_32	300	0.7366	0.051887378	0.753	0.063823977
SNP_mRNA_miRNA	Genetic	Year 0	32_64	1008	0.6608	0.015319922	0.6192	0.012696456
SNP_mRNA_miRNA	Genetic	Year 1	16_64	435	0.7312	0.042186491	0.6934	0.037918333
SNP_mRNA_miRNA	Genetic	Year 2	32_32	457	0.7218	0.042763302	0.6974	0.04659721
SNP_mRNA_miRNA	Genetic	Year 3	32_32	300	0.7532	0.041547563	0.7544	0.053728949
SNP_miRNA	Genetic	Year 0	16_32	901	0.6162	0.060412747	0.6064	0.048304244
SNP_miRNA	Genetic	Year 1	64_64	416	0.7116	0.029728774	0.6758	0.023594491
SNP_miRNA	Genetic	Year 2	32_64	438	0.676	0.02799107	0.6736	0.040053714
SNP_miRNA	Genetic	Year 3	64_64	298	0.772	0.02770379	0.7606	0.040562298
mRNA	Genetic	Year 0	16_64	948	0.6074	0.028858274	0.5666	0.030418744
mRNA	Genetic	Year 1	16_32	382	0.7094	0.049155875	0.6676	0.056716841
mRNA	Genetic	Year 2	16_16	356	0.6432	0.05967998	0.6112	0.065216562
mRNA	Genetic	Year 3	32_64	165	0.879	0	0.935	0
mRNA_miRNA	Genetic	Year 0	16_32	994	0.6116	0.042805373	0.5786	0.032144984
mRNA_miRNA	Genetic	Year 1	16_64	396	0.6972	0.040357155	0.6566	0.039424612
mRNA_miRNA	Genetic	Year 2	16_64	373	0.6972	0.047320186	0.682	0.05396295
mRNA_miRNA	Genetic	Year 3	16_16	178	0.91	0.022748626	0.9392	0.021417283
miRNA	Genetic	Year 0	64_64	861	0.5468	0.032174524	0.5216	0.035274637
miRNA	Genetic	Year 1	32_32	344	0.692	0.052754147	0.6592	0.054641559
miRNA	Genetic	Year 2	16_32	328	0.631	0.051483007	0.6584	0.062588338
miRNA	Genetic	Year 3	64_64	158	0.9112	0.027179036	0.9252	0.025587106
CSF	Idiopathic	Year 0	3	581	0.6864	0.008049845	0.807	0.020124612
CSF	Idiopathic	Year 1	32_32	102	0.598	0.095107834	0.6174	0.09571468
CSF	Idiopathic	Year 2	16_32	135	0.7854	0.048242098	0.7906	0.032623611
CSF	Idiopathic	Year 3	16_64	76	0.7658	0.126750542	0.7334	0.127602116
CSF_Clinical	Idiopathic	Year 0	64_64	646	0.6796	0.025715754	0.7826	0.03173799
CSF_Clinical	Idiopathic	Year 1	32_32	371	0.558	0.076814712	0.618	0.104184932
CSF_Clinical	Idiopathic	Year 2	16_16	399	0.7594	0.03310287	0.7406	0.044858667
CSF_Clinical	Idiopathic	Year 3	16_16	360	0.5696	0.10008896	0.608	0.129672665
CSF_Clinical_DNAm	Idiopathic	Year 0	64_64	646	0.6532	0.006648308	0.7428	0.026827225
CSF_Clinical_DNAm	Idiopathic	Year 1	16_16	371	0.6332	0.062150623	0.668	0.060991803
CSF_Clinical_DNAm	Idiopathic	Year 2	16_64	399	0.8046	0.021512787	0.7698	0.022309191
CSF_Clinical_DNAm	Idiopathic	Year 3	16_32	360	0.6722	0.046676547	0.699	0.074679314
CSF_Clinical_DNAm_SNP	Idiopathic	Year 0	32_64	668	0.6842	0.015270887	0.7564	0.031437239
CSF_Clinical_DNAm_SNP	Idiopathic	Year 2	32_32	579	0.7892	0.022387497	0.7926	0.035047111
CSF_Clinical_DNAm_SNP	Idiopathic	Year 3	32_32	560	0.7194	0.033433516	0.7524	0.049742336
CSF_Clinical_DNAm_SNP_mRNA	Idiopathic	Year 0	16_16	682	0.6554	0.03187946	0.7438	0.031188139
CSF_Clinical_DNAm_SNP_mRNA	Idiopathic	Year 1	16_32	602	0.6778	0.022465529	0.7336	0.018379336
CSF_Clinical_DNAm_SNP_mRNA	Idiopathic	Year 2	16_32	596	0.752	0.040938979	0.7846	0.025598828
CSF_Clinical_DNAm_SNP_mRNA	Idiopathic	Year 3	16_32	574	0.7284	0.022875751	0.7676	0.019781304
CSF_Clinical_DNAm_SNP_mRNA_miRNA	Idiopathic	Year 0	16_32	683	0.659	0.019209373	0.7472	0.030219199
CSF_Clinical_DNAm_SNP_mRNA_miRNA	Idiopathic	Year 1	64_64	605	0.6992	0.013809417	0.745	0.036762753
CSF_Clinical_DNAm_SNP_mRNA_miRNA	Idiopathic	Year 2	16_64	598	0.761	0.034154063	0.7758	0.023381617
CSF_Clinical_DNAm_SNP_mRNA_miRNA	Idiopathic	Year 3	16_16	574	0.735	0.021540659	0.742	0.026296388
CSF_Clinical_DNAm_SNP_miRNA	Idiopathic	Year 0	32_64	681	0.6534	0.022311432	0.7548	0.022532199
CSF_Clinical_DNAm_SNP_miRNA	Idiopathic	Year 1	16_64	602	0.6844	0.028953411	0.768	0.037188708
CSF_Clinical_DNAm_SNP_miRNA	Idiopathic	Year 2	16_64	596	0.7484	0.022567676	0.7688	0.044751536
CSF_Clinical_DNAm_SNP_miRNA	Idiopathic	Year 3	64_64	573	0.7052	0.016783921	0.7382	0.038251797
CSF_Clinical_DNAm_mRNA	Idiopathic	Year 0	16_32	676	0.6256	0.014570518	0.7422	0.014024978
CSF_Clinical_DNAm_mRNA	Idiopathic	Year 1	32_64	580	0.6502	0.039556289	0.7046	0.048675456
CSF_Clinical_DNAm_mRNA	Idiopathic	Year 2	32_32	572	0.7308	0.036758672	0.7198	0.048930563
CSF_Clinical_DNAm_mRNA_miRNA	Idiopathic	Year 0	32_32	679	0.6214	0.030220854	0.7268	0.026461292
CSF_Clinical_DNAm_mRNA_miRNA	Idiopathic	Year 1	32_64	601	0.6656	0.009316652	0.711	0.018881208
CSF_Clinical_DNAm_mRNA_miRNA	Idiopathic	Year 2	32_32	591	0.7496	0.028710625	0.7536	0.027781289
CSF_Clinical_DNAm_mRNA_miRNA	Idiopathic	Year 3	64_64	565	0.6938	0.026328692	0.7198	0.059428108
CSF_Clinical_DNAm_miRNA	Idiopathic	Year 0	32_64	673	0.6316	0.010261579	0.7404	0.01906043
CSF_Clinical_DNAm_miRNA	Idiopathic	Year 2	16_64	565	0.7542	0.041045097	0.7838	0.034959977
CSF_Clinical_DNAm_miRNA	Idiopathic	Year 3	16_16	550	0.6546	0.045003333	0.6792	0.050131826
CSF_Clinical_SNP	Idiopathic	Year 0	64_64	668	0.6856	0.01047855	0.7488	0.01907092
CSF_Clinical_SNP	Idiopathic	Year 1	16_64	582	0.6598	0.025859234	0.6934	0.05288478
CSF_Clinical_SNP	Idiopathic	Year 2	16_32	579	0.7238	0.050844862	0.7138	0.066982834
CSF_Clinical_SNP	Idiopathic	Year 3	16_64	560	0.659	0.035965261	0.682	0.030846394
CSF_Clinical_SNP_mRNA	Idiopathic	Year 0	16_32	682	0.6656	0.014293355	0.7452	0.01989221
CSF_Clinical_SNP_mRNA	Idiopathic	Year 1	16_32	602	0.6726	0.05128645	0.7124	0.047029778
CSF_Clinical_SNP_mRNA	Idiopathic	Year 2	16_16	596	0.7416	0.03177735	0.776	0.054290883
CSF_Clinical_SNP_mRNA	Idiopathic	Year 3	16_64	574	0.6932	0.035124066	0.702	0.05375407
CSF_Clinical_SNP_mRNA_miRNA	Idiopathic	Year 0	16_32	683	0.653	0.019723083	0.7204	0.039106265
CSF_Clinical_SNP_mRNA_miRNA	Idiopathic	Year 1	16_16	605	0.6974	0.038200785	0.7582	0.026271658
CSF_Clinical_SNP_mRNA_miRNA	Idiopathic	Year 2	16_16	598	0.7356	0.039815826	0.743	0.053814496
CSF_Clinical_SNP_mRNA_miRNA	Idiopathic	Year 3	16_64	574	0.6898	0.038166739	0.72	0.028879058
CSF_Clinical_SNP_miRNA	Idiopathic	Year 0	16_32	681	0.658	0.036952672	0.7598	0.039600505
CSF_Clinical_SNP_miRNA	Idiopathic	Year 2	16_16	596	0.7618	0.040388117	0.8036	0.02688494
CSF_Clinical_SNP_miRNA	Idiopathic	Year 3	16_16	573	0.6772	0.021311968	0.7072	0.01622344
CSF_Clinical_mRNA	Idiopathic	Year 0	64_64	676	0.633	0.021725561	0.6978	0.020969025
CSF_Clinical_mRNA	Idiopathic	Year 1	64_64	580	0.6086	0.046111821	0.6046	0.042223216
CSF_Clinical_mRNA	Idiopathic	Year 2	16_16	572	0.6714	0.033080206	0.6882	0.045636608
CSF_Clinical_mRNA	Idiopathic	Year 3	16_64	547	0.6272	0.066334003	0.6762	0.096936577
CSF_Clinical_mRNA_miRNA	Idiopathic	Year 0	16_32	679	0.6142	0.008288546	0.7212	0.027869338
CSF_Clinical_mRNA_miRNA	Idiopathic	Year 2	32_32	591	0.7278	0.030914398	0.7484	0.026688949
CSF_Clinical_mRNA_miRNA	Idiopathic	Year 3	32_32	565	0.6602	0.029852973	0.695	0.02596151
CSF_Clinical_miRNA	Idiopathic	Year 0	16_32	673	0.6256	0.01554992	0.745	0.021400935
CSF_Clinical_miRNA	Idiopathic	Year 1	16_32	574	0.6288	0.018061008	0.7242	0.052756042
CSF_Clinical_miRNA	Idiopathic	Year 2	64_64	565	0.74	0.041665333	0.7412	0.069261822
CSF_Clinical_miRNA	Idiopathic	Year 3	16_16	550	0.647	0.022792543	0.6938	0.030890128
CSF_DNAm	Idiopathic	Year 0	64_64	646	0.664	0.031288976	0.7352	0.033424542
CSF_DNAm	Idiopathic	Year 1	64_64	371	0.717	0.05926213	0.6806	0.067344636
CSF_DNAm	Idiopathic	Year 2	16_64	399	0.7794	0.034107184	0.7618	0.033319664
CSF_DNAm	Idiopathic	Year 3	16_64	360	0.764	0.022135944	0.7208	0.020801442
CSF_DNAm_SNP	Idiopathic	Year 0	32_32	668	0.687	0.01396424	0.7592	0.018740331
CSF_DNAm_SNP	Idiopathic	Year 1	16_16	582	0.7202	0.038841988	0.7756	0.035394915
CSF_DNAm_SNP	Idiopathic	Year 2	16_32	579	0.7686	0.014876155	0.7682	0.036245
CSF_DNAm_SNP	Idiopathic	Year 3	64_64	560	0.7232	0.039404314	0.7044	0.03596248
CSF_DNAm_SNP_mRNA	Idiopathic	Year 0	16_32	682	0.6658	0.010709809	0.7406	0.013794927
CSF_DNAm_SNP_mRNA	Idiopathic	Year 1	16_64	602	0.7078	0.029710268	0.7306	0.026444281
CSF_DNAm_SNP_mRNA	Idiopathic	Year 2	16_64	596	0.7298	0.026366646	0.7278	0.025272515
CSF_DNAm_SNP_mRNA	Idiopathic	Year 3	16_16	574	0.744	0.046465041	0.7382	0.042210188
CSF_DNAm_SNP_mRNA_miRNA	Idiopathic	Year 0	16_64	683	0.6574	0.028094483	0.7462	0.037519328
CSF_DNAm_SNP_mRNA_miRNA	Idiopathic	Year 2	16_64	598	0.741	0.053329167	0.7554	0.041349728
CSF_DNAm_SNP_mRNA_miRNA	Idiopathic	Year 3	32_64	574	0.7404	0.031069277	0.7214	0.02579341
CSF_DNAm_SNP_miRNA	Idiopathic	Year 0	16_16	681	0.6768	0.033774251	0.772	0.019924859
CSF_DNAm_SNP_miRNA	Idiopathic	Year 1	32_64	602	0.701	0.017349352	0.7514	0.023891421
CSF_DNAm_SNP_miRNA	Idiopathic	Year 2	32_32	596	0.7534	0.017256883	0.7688	0.013026895
CSF_DNAm_SNP_miRNA	Idiopathic	Year 3	32_64	573	0.7158	0.021799083	0.7002	0.040276544
CSF_DNAm_mRNA	Idiopathic	Year 0	64_64	676	0.6344	0.015915401	0.6922	0.013827509
CSF_DNAm_mRNA	Idiopathic	Year 1	16_16	580	0.6724	0.023554193	0.6978	0.038166739
CSF_DNAm_mRNA	Idiopathic	Year 2	32_32	572	0.6994	0.0578256	0.6842	0.05293581
CSF_DNAm_mRNA	Idiopathic	Year 3	32_32	547	0.7182	0.020092287	0.7244	0.030517208
CSF_DNAm_mRNA_miRNA	Idiopathic	Year 0	16_32	679	0.6172	0.03607215	0.7048	0.043228463
CSF_DNAm_mRNA_miRNA	Idiopathic	Year 1	16_64	601	0.6792	0.042891724	0.693	0.047481575
CSF_DNAm_mRNA_miRNA	Idiopathic	Year 2	16_64	591	0.7194	0.063779307	0.7138	0.069883474
CSF_DNAm_mRNA_miRNA	Idiopathic	Year 3	64_64	565	0.724	0.027037012	0.7102	0.031140006
CSF_DNAm_miRNA	Idiopathic	Year 0	32_64	673	0.6388	0.029852973	0.7298	0.027716421
CSF_DNAm_miRNA	Idiopathic	Year 1	64_64	574	0.6988	0.027068432	0.7324	0.053933292
CSF_DNAm_miRNA	Idiopathic	Year 2	16_32	565	0.733	0.049457052	0.7388	0.05804481
CSF_DNAm_miRNA	Idiopathic	Year 3	16_16	550	0.7054	0.008049845	0.7206	0.042311937
CSF_SNP	Idiopathic	Year 0	16_16	647	0.6986	0.011696153	0.7954	0.029921564
CSF_SNP	Idiopathic	Year 1	16_64	552	0.6562	0.021487205	0.6698	0.018700267
CSF_SNP	Idiopathic	Year 2	16_32	546	0.7292	0.053138498	0.712	0.05255949
CSF_SNP	Idiopathic	Year 3	16_16	525	0.6914	0.038565529	0.7514	0.031848077
CSF_SNP_mRNA	Idiopathic	Year 0	16_16	675	0.6814	0.020268202	0.7706	0.020887795
CSF_SNP_mRNA	Idiopathic	Year 1	16_16	599	0.681	0.032503846	0.6954	0.047736778
CSF_SNP_mRNA	Idiopathic	Year 2	16_32	595	0.6788	0.030011664	0.674	0.054795073
CSF_SNP_mRNA	Idiopathic	Year 3	16_32	559	0.6974	0.020255863	0.7098	0.029878086
CSF_SNP_mRNA_miRNA	Idiopathic	Year 0	16_16	682	0.6568	0.021787611	0.7408	0.033625883
CSF_SNP_mRNA_miRNA	Idiopathic	Year 1	32_32	604	0.6806	0.023607202	0.7006	0.041034132
CSF_SNP_mRNA_miRNA	Idiopathic	Year 2	16_16	598	0.7008	0.017753873	0.7542	0.037897229
CSF_SNP_mRNA_miRNA	Idiopathic	Year 3	32_32	560	0.7018	0.023836946	0.7196	0.043580959
CSF_SNP_miRNA	Idiopathic	Year 0	64_64	680	0.6718	0.00626099	0.708	0.010271319
CSF_SNP_miRNA	Idiopathic	Year 1	32_32	597	0.6982	0.016099689	0.7408	0.03508846
CSF_SNP_miRNA	Idiopathic	Year 2	16_32	589	0.7014	0.060463212	0.723	0.079435508
CSF_SNP_miRNA	Idiopathic	Year 3	16_16	558	0.6866	0.036651057	0.7058	0.072032631
CSF_mRNA	Idiopathic	Year 0	16_32	661	0.6522	0.01934425	0.7166	0.036315286
CSF_mRNA	Idiopathic	Year 1	16_64	554	0.6412	0.050583594	0.6324	0.059180233
CSF_mRNA	Idiopathic	Year 2	16_16	543	0.5564	0.047857079	0.557	0.021459264
CSF_mRNA	Idiopathic	Year 3	16_32	488	0.6518	0.053246596	0.6608	0.076809505
CSF_mRNA_miRNA	Idiopathic	Year 0	16_16	677	0.6132	0.014956604	0.7228	0.015754364
CSF_mRNA_miRNA	Idiopathic	Year 1	64_64	590	0.6254	0.071608659	0.6388	0.08142297
CSF_mRNA_miRNA	Idiopathic	Year 2	16_16	585	0.6478	0.023857913	0.7024	0.012461942
CSF_mRNA_miRNA	Idiopathic	Year 3	32_64	529	0.6784	0.060949159	0.6828	0.064801235
CSF_miRNA	Idiopathic	Year 0	64_64	669	0.6366	0.024316661	0.701	0.033030289
CSF_miRNA	Idiopathic	Year 1	32_64	534	0.635	0.013190906	0.6212	0.014549914
CSF_miRNA	Idiopathic	Year 2	16_16	530	0.5906	0.073734659	0.598	0.083597249
CSF_miRNA	Idiopathic	Year 3	16_16	487	0.6652	0.049966989	0.6594	0.066545473
Clinical	Idiopathic	Year 0	1	359	0.6258	0.014113823	0.77	0.010559356
Clinical	Idiopathic	Year 1	32_32	332	0.5934	0.003286335	0.745	0.002738613
Clinical	Idiopathic	Year 2	32_64	333	0.7296	0.025065913	0.8242	0.020980944
Clinical	Idiopathic	Year 3	16_32	331	0.6192	0.004024922	0.7646	0.003130495
Clinical_DNAm	Idiopathic	Year 0	16_16	359	0.5877	0.036120324	0.7017	0.044865354
Clinical_DNAm	Idiopathic	Year 2	16_32	333	0.7508	0.012477981	0.7996	0.021149468
Clinical_DNAm	Idiopathic	Year 3	16_64	331	0.6192	0.046007608	0.7032	0.061189868
Clinical_DNAm_SNP	Idiopathic	Year 0	16_64	634	0.6892	0.01200833	0.7814	0.01961632
Clinical_DNAm_SNP	Idiopathic	Year 1	16_16	577	0.6706	0.018676188	0.7576	0.034746223
Clinical_DNAm_SNP	Idiopathic	Year 2	32_64	571	0.72	0.032148095	0.778	0.044485953
Clinical_DNAm_SNP	Idiopathic	Year 3	32_32	555	0.6904	0.037971042	0.739	0.056333826
Clinical_DNAm_SNP_mRNA	Idiopathic	Year 0	16_32	675	0.6564	0.019539703	0.7338	0.022818852
Clinical_DNAm_SNP_mRNA	Idiopathic	Year 2	16_32	595	0.7092	0.016238842	0.7646	0.02793385
Clinical_DNAm_SNP_mRNA	Idiopathic	Year 3	16_32	572	0.708	0.028213472	0.7486	0.035047111
Clinical_DNAm_SNP_mRNA_miRNA	Idiopathic	Year 0	64_64	680	0.6412	0.013881643	0.7074	0.026857029
Clinical_DNAm_SNP_mRNA_miRNA	Idiopathic	Year 1	16_32	605	0.6792	0.023047776	0.7338	0.024651572
Clinical_DNAm_SNP_mRNA_miRNA	Idiopathic	Year 2	16_16	598	0.699	0.021236761	0.7756	0.041740867
Clinical_DNAm_SNP_miRNA	Idiopathic	Year 0	16_16	672	0.6578	0.01077961	0.761	0.019403608
Clinical_DNAm_SNP_miRNA	Idiopathic	Year 1	16_16	601	0.6854	0.015306861	0.7902	0.013535139
Clinical_DNAm_SNP_miRNA	Idiopathic	Year 2	16_64	596	0.701	0.027595289	0.7822	0.030621888
Clinical_DNAm_SNP_miRNA	Idiopathic	Year 3	32_32	570	0.7036	0.033133065	0.731	0.038916577
Clinical_DNAm_mRNA	Idiopathic	Year 0	16_32	638	0.6224	0.012973049	0.7188	0.010256705
Clinical_DNAm_mRNA	Idiopathic	Year 1	32_64	576	0.6494	0.041590864	0.6644	0.027627884
Clinical_DNAm_mRNA	Idiopathic	Year 2	32_32	561	0.6774	0.029322346	0.7368	0.042839234
Clinical_DNAm_mRNA	Idiopathic	Year 3	64_64	541	0.6786	0.058114542	0.7354	0.047226052
Clinical_DNAm_mRNA_miRNA	Idiopathic	Year 0	32_64	661	0.6096	0.023839044	0.7048	0.032034357
Clinical_DNAm_mRNA_miRNA	Idiopathic	Year 1	32_32	600	0.6482	0.018130085	0.7214	0.021593981
Clinical_DNAm_mRNA_miRNA	Idiopathic	Year 2	16_16	585	0.6924	0.023954123	0.761	0.012569805
Clinical_DNAm_mRNA_miRNA	Idiopathic	Year 3	64_64	562	0.6746	0.018716303	0.7026	0.02482539
Clinical_DNAm_miRNA	Idiopathic	Year 0	16_16	628	0.6114	0.011148991	0.739	0.021307276
Clinical_DNAm_miRNA	Idiopathic	Year 1	64_64	571	0.6392	0.037525991	0.6978	0.058580714
Clinical_DNAm_miRNA	Idiopathic	Year 2	16_64	554	0.6952	0.024793144	0.7622	0.01154123
Clinical_DNAm_miRNA	Idiopathic	Year 3	32_64	542	0.6568	0.033040884	0.695	0.032901368
Clinical_SNP	Idiopathic	Year 0	32_64	634	0.675	0.023579652	0.7494	0.018729656
Clinical_SNP	Idiopathic	Year 1	16_16	577	0.6636	0.020935616	0.7562	0.016932218
Clinical_SNP	Idiopathic	Year 2	16_16	571	0.7022	0.020632499	0.7884	0.020057418
Clinical_SNP	Idiopathic	Year 3	16_32	555	0.649	0.032449961	0.7336	0.033552943
Clinical_SNP_mRNA	Idiopathic	Year 0	16_32	675	0.6504	0.017529974	0.7148	0.026032672
Clinical_SNP_mRNA	Idiopathic	Year 1	32_32	602	0.668	0.038262253	0.6994	0.054802372
Clinical_SNP_mRNA	Idiopathic	Year 2	16_32	595	0.6956	0.01903418	0.7708	0.030873937
Clinical_SNP_mRNA	Idiopathic	Year 3	32_64	572	0.6838	0.034823842	0.7378	0.032298607
Clinical_SNP_mRNA_miRNA	Idiopathic	Year 0	32_32	680	0.644	0.024617067	0.7096	0.036800815
Clinical_SNP_mRNA_miRNA	Idiopathic	Year 1	16_16	605	0.6712	0.040849725	0.7308	0.056764425
Clinical_SNP_mRNA_miRNA	Idiopathic	Year 2	16_64	598	0.6856	0.026254523	0.7482	0.027270864
Clinical_SNP_mRNA_miRNA	Idiopathic	Year 3	16_16	572	0.6874	0.047278959	0.7158	0.028225875
Clinical_SNP_miRNA	Idiopathic	Year 0	16_64	672	0.6638	0.021004761	0.7428	0.039688789
Clinical_SNP_miRNA	Idiopathic	Year 1	16_32	601	0.6622	0.024273442	0.743	0.021965883
Clinical_SNP_miRNA	Idiopathic	Year 2	16_16	596	0.6946	0.017357995	0.7728	0.028217016
Clinical_SNP_miRNA	Idiopathic	Year 3	16_16	570	0.672	0.03379349	0.7238	0.02164948
Clinical_mRNA	Idiopathic	Year 0	16_64	638	0.6174	0.014152738	0.7134	0.030096511
Clinical_mRNA	Idiopathic	Year 1	64_64	576	0.606	0.038587563	0.6532	0.044907683
Clinical_mRNA	Idiopathic	Year 2	32_32	561	0.6812	0.013535139	0.7642	0.012091319
Clinical_mRNA	Idiopathic	Year 3	16_64	541	0.6394	0.011523888	0.7502	0.012029131
Clinical_mRNA_miRNA	Idiopathic	Year 0	32_64	661	0.59	0.031678068	0.6796	0.028570964
Clinical_mRNA_miRNA	Idiopathic	Year 1	32_64	600	0.63	0.007549834	0.6812	0.025917176
Clinical_mRNA_miRNA	Idiopathic	Year 2	16_64	585	0.6736	0.030418744	0.7584	0.035146835
Clinical_mRNA_miRNA	Idiopathic	Year 3	32_32	562	0.6336	0.037819307	0.691	0.038555155
Clinical_miRNA	Idiopathic	Year 0	16_16	628	0.613	0.00441588	0.7432	0.016858232
Clinical_miRNA	Idiopathic	Year 1	64_64	571	0.6202	0.026771253	0.7114	0.029466931
Clinical_miRNA	Idiopathic	Year 2	32_32	554	0.688	0.019899749	0.7746	0.021870071
Clinical_miRNA	Idiopathic	Year 3	32_32	542	0.6328	0.018539148	0.7284	0.028797569
DNAm	Idiopathic	Year 0	2	359	0.6148	0.04003998	0.7112	0.063676526
DNAm	Idiopathic	Year 2	32_32	333	0.7382	0.089926081	0.7188	0.089664374
DNAm	Idiopathic	Year 3	32_32	331	0.7856	0.016622274	0.7616	0.021824298
DNAm_SNP	Idiopathic	Year 0	16_32	634	0.68	0.041273478	0.7532	0.04186526
DNAm_SNP	Idiopathic	Year 1	16_64	577	0.7054	0.044506179	0.7348	0.043694393
DNAm_SNP	Idiopathic	Year 2	16_32	571	0.7216	0.03438459	0.7728	0.028314307
DNAm_SNP	Idiopathic	Year 3	16_32	555	0.7498	0.052246531	0.7632	0.049821682
DNAm_SNP_mRNA	Idiopathic	Year 0	16_32	675	0.655	0.040043726	0.7122	0.052551879
DNAm_SNP_mRNA	Idiopathic	Year 1	16_64	602	0.701	0.023119256	0.7298	0.009364828
DNAm_SNP_mRNA	Idiopathic	Year 2	16_64	595	0.6822	0.014788509	0.7348	0.015770225
DNAm_SNP_mRNA	Idiopathic	Year 3	16_32	572	0.7274	0.022255336	0.7576	0.01724239
DNAm_SNP_mRNA_miRNA	Idiopathic	Year 0	16_16	680	0.628	0.02680485	0.7246	0.038292297
DNAm_SNP_mRNA_miRNA	Idiopathic	Year 2	64_64	598	0.6924	0.033403593	0.744	0.034978565
DNAm_SNP_mRNA_miRNA	Idiopathic	Year 3	32_32	572	0.7082	0.029397279	0.7284	0.035359581
DNAm_SNP_miRNA	Idiopathic	Year 0	32_32	672	0.6604	0.040703808	0.7388	0.011691878
DNAm_SNP_miRNA	Idiopathic	Year 2	32_64	596	0.7014	0.051310818	0.7502	0.054255875
DNAm_SNP_miRNA	Idiopathic	Year 3	32_64	570	0.7178	0.025665151	0.73	0.021679483
DNAm_mRNA	Idiopathic	Year 0	32_64	638	0.6128	0.03596109	0.6828	0.042517055
DNAm_mRNA	Idiopathic	Year 1	16_64	576	0.665	0.014508618	0.6756	0.034493478
DNAm_mRNA	Idiopathic	Year 2	16_64	561	0.6492	0.026724521	0.7132	0.015865056
DNAm_mRNA	Idiopathic	Year 3	16_32	541	0.6988	0.050702071	0.752	0.035888717
DNAm_mRNA_miRNA	Idiopathic	Year 0	32_32	661	0.6006	0.016272676	0.6796	0.043826932
DNAm_mRNA_miRNA	Idiopathic	Year 2	16_64	585	0.6666	0.035976381	0.7434	0.018105248
DNAm_mRNA_miRNA	Idiopathic	Year 3	16_32	562	0.6922	0.027215804	0.7224	0.021686401
DNAm_miRNA	Idiopathic	Year 0	32_32	628	0.6194	0.027845606	0.6983	0.036884354
DNAm_miRNA	Idiopathic	Year 1	16_64	571	0.669	0.015968719	0.7314	0.02740073
DNAm_miRNA	Idiopathic	Year 2	16_32	554	0.6916	0.031635423	0.7258	0.025635912
DNAm_miRNA	Idiopathic	Year 3	16_64	542	0.692	0.029419381	0.7254	0.029846273
MDS-UPDRS	Idiopathic	Year 0	2	1090	0.701	0.064268966	0.7156	0.039866026
MDS-UPDRS	Idiopathic	Year 1	64_128	741	0.8974	0.022589821	0.883	0.034928498
MDS-UPDRS	Idiopathic	Year 2	64_64	595	0.9262	0.019382982	0.922	0.019608672
MDS-UPDRS	Idiopathic	Year 3	64_64	577	0.9134	0.010212737	0.9142	0.010709809
SNP	Idiopathic	Year 0	16_16	592	0.6876	0.038946117	0.7668	0.040133527
SNP	Idiopathic	Year 1	16_16	537	0.646	0.02786575	0.7006	0.027391605
SNP	Idiopathic	Year 2	16_64	530	0.6848	0.025410628	0.7028	0.021959053
SNP	Idiopathic	Year 3	16_16	516	0.692	0.02182888	0.7506	0.047532094
SNP_mRNA	Idiopathic	Year 0	16_64	664	0.6762	0.029363242	0.735	0.035714143
SNP_mRNA	Idiopathic	Year 1	32_64	597	0.675	0.036006944	0.7064	0.02852718
SNP_mRNA	Idiopathic	Year 2	16_16	594	0.6766	0.029159904	0.7292	0.036251897
SNP_mRNA	Idiopathic	Year 3	16_32	557	0.697	0.03923009	0.7268	0.042020233
SNP_mRNA_miRNA	Idiopathic	Year 0	16_16	678	0.6446	0.015093045	0.707	0.024698178
SNP_mRNA_miRNA	Idiopathic	Year 1	16_16	602	0.6692	0.02043771	0.713	0.035355339
SNP_mRNA_miRNA	Idiopathic	Year 2	16_16	598	0.6622	0.016513631	0.7354	0.028360183
SNP_mRNA_miRNA	Idiopathic	Year 3	16_64	558	0.6848	0.035604775	0.7084	0.034165772
SNP_miRNA	Idiopathic	Year 0	16_16	667	0.6806	0.031309743	0.7522	0.008228001
SNP_miRNA	Idiopathic	Year 1	16_16	594	0.68	0.016401219	0.7712	0.028243583
SNP_miRNA	Idiopathic	Year 2	16_64	588	0.6834	0.020923671	0.7284	0.019743353
SNP_miRNA	Idiopathic	Year 3	32_32	555	0.6904	0.032822249	0.7224	0.042264642
mRNA	Idiopathic	Year 0	2	595	0.6338	0.033139101	0.7352	0.020523158
mRNA	Idiopathic	Year 1	64_64	546	0.6208	0.02368966	0.6244	0.024835459
mRNA	Idiopathic	Year 2	16_64	526	0.597	0.026720778	0.7168	0.033108911
mRNA	Idiopathic	Year 3	32_64	474	0.6626	0.019565275	0.73	0.044418465
mRNA_miRNA	Idiopathic	Year 0	16_64	652	0.586	0.041382363	0.641	0.069523377
mRNA_miRNA	Idiopathic	Year 1	64_64	587	0.6252	0.030670833	0.6176	0.040537637
mRNA_miRNA	Idiopathic	Year 2	16_32	578	0.642	0.015280707	0.7174	0.028395422
mRNA_miRNA	Idiopathic	Year 3	64_64	519	0.6686	0.036746428	0.7174	0.049232103
miRNA	Idiopathic	Year 0	3	593	0.6134	0.007602631	0.744	0.019287302
miRNA	Idiopathic	Year 1	16_64	522	0.617	0.075657121	0.678	0.076121613
miRNA	Idiopathic	Year 2	16_16	511	0.6556	0.022467755	0.736	0.025884358
miRNA	Idiopathic	Year 3	16_16	468	0.675	0.043203009	0.7322	0.031633843
